# Supplementary material for: Itch receptor MRGPRX4 interacts with the receptor activity–modifying proteins
Source: J Biol Chem. 2023 Mar 30;299(5):104664. doi: 10.1016/j.jbc.2023.104664 (PMC10165273; doi:10.1016/j.jbc.2023.104664)
Supplement: Source data [file mmc2.xlsx]

## Sheet: Figure 1
Figure 1a
		log [agonist] (M)	MRGX4+Nateglinide												MRGX4+DCA												MRGX4+TDCA												MRGX4+UDCA
		-4	85.3547	84.8904	95.9631		100.579		99.7179	89.1963	86.991	95.7794	107.144	94.3772	67.5948	57.7017	66.236	61.2479	65.6471	64.8525	69.5559	66.1329	75.39	67.5664	72.868	74.5533	48.8048	55.1192	58.3221	48.4733	63.8987	63.7487	61.2293	62.5755	67.7244	64.4652	61.3178	63.965	30.4917	31.4964	30.8973	33.4081	40.6689	38.5695	40.4624	38.3411	46.0379	38.4792	40.9368
		-4.47712	68.6983	68.1191	83.6242	74.2472	81.9148		96.7819	85.2836	85.0453	84.8495	91.7886	78.8097	52.8077	44.9597	51.4069	47.9751	55.0448	56.0522	58.4561	53.719	58.0901	61.4956	62.894	65.2387	32.5159	33.9139	36.4625	34.8537	41.6147	41.0762	41.0564	42.5018	50.2975	44.7245	51.8655	46.2474	16.6647	15.208	17.8311	16.9956	21.3042	20.5143	22.7995	20.8163	23.2039	21.9766	24.359
		-4.95424	42.0861	46.1043	55.7029	49.5206	59.5265	58.4036	67.8312	64.2773	65.2212	66.4675	70.29	67.412	33.871	29.9894	32.9391	31.1722	38.8768	39.3719	38.9097	40.3449	41.5074	41.1069	43.6194	39.9514	22.8119	21.853	22.9116	19.3694	30.1767	26.6787	26.2957	27.9358	31.0426	29.4147	31.0278	27.0713	14.8274	12.6517	15.3584	12.9646	18.0155	16.9616	20.1531	15.3095	21.2921	17.3449	19.5961
		-5.43136	28.4254	30.1689	33.0782	32.3903	35.2724	38.1091	41.0846	41.1114	40.0426	41.8133	43.5686	40.6813	18.0216	19.2365	20.0819	18.8649	25.6581	26.2976	27.9107	25.7503	31.1168	29.1679	28.6498	28.2406	12.8009	15.3057	17.3576	15.7399	19.7317	21.1251	22.2701	18.7953	23.3945	21.1978	22.8271	21.4979	12.7169	12.578	12.7863	10.1792	13.7478	16.1217	17.0615	14.7559	20.4294	18.6722	18.6336
		-5.90849	17.082	18.2621	20.5244	19.9369	19.6962	23.841	26.2547	26.7379	30.585	29.3818	35.5873	31.4017	14.863	14.2042	15.7673	15.4372	19.0519	20.2975	21.4925	19.0581	25.7148	22.5399			12.1541	13.9903	13.9508	13.8938	17.2918	18.7505	19.7829	15.9885					12.8549	12.7496	12.8645	10.4831	15.4848	15.0676	16.5082	14.7555
		-6.38561	14.073	14.1332	17.0809	15.7173	16.7271	19.1306	19.6019	20.4083	19.1079	21.9363	26.5608	23.3545	10.4919	13.3235	15.2523	13.693	17.6956	17.202	20.1457	18.3477	22.3128	22.5154			12.6395	11.4231	15.2673	13.149	18.863	17.0336	18.7391	17.2379					12.73	11.483	12.9226	12.4913	15.0422	14.1842	17.9689	16.8261
		-6.86273	10.7915	11.1047	12.9657	11.3992	13.1852	14.8614	16.7963	17.3846	16.7413	18.0432	21.6455	19.1396	10.5861	11.5218	13.0676	11.3687	14.8299	14.9554	17.9138	14.9138	19.924	18.4577			10.0656	12.299	12.9768	13.4072	17.0456	16.2682	17.7932	14.5339					12.0749	11.8953	12.7358	10.435	15.9385	13.6105	14.5733	14.1559
		basal	10.0176	10.8139	11.7686	10.6135	13.643	14.6958	16.4392	14.9063	16.7217	16.6425	19.3429	18.4141	10.9676	11.6734	13.7365	11.7083	16.3984	15.3685	17.8616	15.3802	21.081	19.2583			10.5481	12.7878	14.0457	13.6568	15.4341	17.1207	17.7802	15.8186					12.4676	12.4805	12.7189	11.0025	13.4062	15.5792	17.1252	16.0308
Figure 1b		top (potency)
		MRGPRX4 (pg DNA/cell)	Nateglinide			DCA
		0.125	4.798	4.911	4.898	4.438	4.295	4.563
		0.25	4.871	4.903	4.87	4.698	4.435	4.605
		0.5	4.968	4.911	5.035	4.598	4.529	4.684
		1	4.961	5.014	5.086	4.578	4.736	4.704
		2	5.163	5.203	5.178	4.613	4.6	4.798
		bottom (efficacy)
		MRGPRX4 (pg DNA/cell)	Nateglinide			DCA
		0.125	77.33	71.94	68.81	47.92	50.93	44.61
		0.25	81.4	72.68	85.33	45.04	52.07	54.25
		0.5	95.73	91.17	87.22	58.34	64.01	61.61
		1	104.3	96.85	90.12	70.58	59.74	63.09
		2	97.23	98.95	94.2	80.67	73.7	68.9
Figure 1c
		MRGPRX4 (pg DNA/cell)	basal			YM (1 µM)
		0	0.328192	0.332541	3	1.71906	0.401206	3
		0.125	4.31523	0.0953613	3	1.40532	0.279701	3
		0.25	5.9176	0.536883	3	1.30937	0.128579	3
		0.5	7.87147	0.273605	3	1.37387	0.201244	3
		1	10.5534	0.539616	3	1.6019	0.186935	3
		2	13.5348	1.17584	3	1.69186	0.909446	3
[truncated: 49 more columns]

## Sheet: Figure 2
Figure 2b		Left column (GPCR capture/RAMP detection), top (1D4-capture), top pannel (FLAG-detection)
		mock.mock	MRGPRX4.mock	mock.RAMP1	mock.RAMP2	mock.RAMP3	MRGPRX4. RAMP1	MRGPRX4. RAMP2	MRGPRX4. RAMP3
	Robust-Zscore	-0.650787	-0.777256	-0.592822	-0.50851	-0.698213	3.1828	49.5204	20.7277
		-0.476893	-0.771986	-0.582283	-0.360963	-0.640248	3.55957	54.1998	22.219
				0.16599					27.752
						0.0474258	4.48174		28.5108
				-0.255572		-0.360963	5.05085	49.8919	31.2773
		-0.139643			-0.173895	-0.308268			28.7242
		Left column (GPCR capture/RAMP detection), top (1D4-capture), bottom pannel (OLLAS-detection)
		mock.mock	MRGPRX4.mock	mock.RAMP1	mock.RAMP2	mock.RAMP3	MRGPRX4. RAMP1	MRGPRX4. RAMP2	MRGPRX4. RAMP3
	Robust-Zscore	-0.773634	-0.738645	-0.571478	-0.520939	-0.610355	14.9634	41.3292	55.3906
		-0.79696	-0.765859	-0.575366		-0.485951	15.2355	40.921	56.2654
		-0.291571		0.0583141	0.0349885	0.16328		49.3959	69.2266
		-0.291571		-0.0971902	-0.128291	0.190493	16.604	52.3078	69.8098
		-0.237144		-0.139954	-0.0505389	-0.0349885		33.9466	68.3675
		-0.252694			-0.0971902
		Left column (GPCR capture/RAMP detection), bottom (HA-capture), top pannel (FLAG-detection)
		mock.mock	MRGPRX4.mock	mock.RAMP1	mock.RAMP2	mock.RAMP3	MRGPRX4. RAMP1	MRGPRX4. RAMP2	MRGPRX4. RAMP3
	Robust-Zscore	-0.733947	-0.660781	-0.656208	-0.665354	-0.6745	1.09063	24.1837	8.7182
		-0.711083	-0.683646	-0.615053	-0.546459	-0.6745	1.09063	23.1868	8.28835
		-0.130327		-0.0663068	-0.217212	-0.0891712	1.88174	20.2236	7.57955
		-0.281232			-0.148619	-0.0251508	2.27958	15.9525	7.98654
		-0.0663068		0.0160051	0.020578	-0.0617339	0.91229	12.2027	8.61759
		-0.112036		0.0663068	0.0845983	-0.0160051	0.816259	11.2607	7.13598
		Left column (GPCR capture/RAMP detection), bottom (HA-capture), bottom pannel (OLLAS-detection)
		mock.mock	MRGPRX4.mock	mock.RAMP1	mock.RAMP2	mock.RAMP3	MRGPRX4. RAMP1	MRGPRX4. RAMP2	MRGPRX4. RAMP3
	Robust-Zscore	-0.708943	-0.605615	-0.640057	-0.66876	-0.622836	5.99587	28.4926	24.9565
		-0.760606	-0.691721	-0.657279	-0.68024	-0.611355	6.42641	23.8027	21.4663
		-0.175083		-0.106198	-0.0487936	-0.0258319	6.15087	16.587	17.7006
		-0.203785		-0.175083	-0.111938	-0.12916	5.76052	11.3058	16.564
		-0.0086106		0.00861064	-0.054534	-0.0602745	2.63773	12.2816	16.8051
		-0.0143511		0.0430532	0.0487936	0.0143511	2.64347		16.3172
		right column (RAMP capture/GPCR detection), top (FLAG-capture), top pannel (1D4-detection)
		mock.mock	MRGPRX4.mock	mock.RAMP1	mock.RAMP2	mock.RAMP3	MRGPRX4. RAMP1	MRGPRX4. RAMP2	MRGPRX4. RAMP3
	Robust-Zscore	-0.347753	-0.543801	-0.450445	-0.665164	-0.88922	10.4723	21.507	8.95521
		-0.515794	-0.702507	-0.41777	-0.683836	-0.912559	11.5925	21.2269	8.29705
		-0.473784		-0.0676834	-0.553137	-0.581144	10.6263	15.0467	10.3696
		-0.599815		0.0630156	-0.590479	-0.548469	9.92145	15.0934	10.2855
		0.287071		-0.0630156	0.0723512	-0.338417	6.20587	18.0108	9.31463
		0.109694		-0.0816869	-0.114362	-0.441109	6.44393	17.8427	8.52577
		right column (RAMP capture/GPCR detection), top (FLAG-capture), bottom pannel (HA-detection)
		mock.mock	MRGPRX4.mock	mock.RAMP1	mock.RAMP2	mock.RAMP3	MRGPRX4. RAMP1	MRGPRX4. RAMP2	MRGPRX4. RAMP3
	Robust-Zscore	-0.739937	-0.598996	-0.649332	-0.659399	-0.729869	2.30538	15.8306	5.26009
		-0.679534	-0.523493	-0.634231	-0.679534	-0.669466	2.15941	14.9296	4.97821
		-0.201343		-0.115772		-0.156041	1.79699	11.8742	5.26009
		-0.216444		-0.0805373	-0.161075	-0.216444	1.80706	11.7584	5.14935
		0.0654366		0.0151007			1.48491	14.2752	4.74667
		-0.0654366		-0.0352351			1.62081	13.1427	4.43459
		right column (RAMP capture/GPCR detection), bottom (OLLAS-capture), top pannel (1D4-detection)
		mock.mock	MRGPRX4.mock	mock.RAMP1	mock.RAMP2	mock.RAMP3	MRGPRX4. RAMP1	MRGPRX4. RAMP2	MRGPRX4. RAMP3
	Robust-Zscore	-0.403309	-0.53311	-0.556289	-0.792711	-0.84834	5.15958	6.96752	4.07481
		-0.34768	-0.375495	-0.537746	-0.811254	-0.839069	5.48408	6.90262	3.82448
		-0.231787		0.120529	-0.472845	-0.329138	4.89998	4.55693	6.0311
		-0.180794			-0.324502	-0.301323	5.54898	5.03905	5.89202
		-0.199337		0.180794	-0.125165	-0.180794	3.9172	6.62447	5.12713
		0.0278144		-0.0278144	-0.088079	-0.254966	3.95429		4.68673
		right column (RAMP capture/GPCR detection), bottom (OLLAS-capture), bottom pannel (HA-detection)
		mock.mock	MRGPRX4.mock	mock.RAMP1	mock.RAMP2	mock.RAMP3	MRGPRX4. RAMP1	MRGPRX4. RAMP2	MRGPRX4. RAMP3
	Robust-Zscore	-0.631577	-0.502809	-0.668368	-0.692895	-0.680632	1.66172	7.11904	2.33622
		-0.656104	-0.484414	-0.668368	-0.680632	-0.692895	1.76596	6.64689	2.16453
		-0.153296				-0.128768	1.44711	4.24935	2.87582
		-0.239141		-0.0306591	-0.104241	-0.20235	1.52069	3.9305	2.82677
		0.0551864		0.0183955			1.31834	6.40775	2.60602
		0.00613182		0.0797136			1.45937	5.84362	2.21359

## Sheet: Figure 3
Figure 3b
		Mock	MRGPRX4	MRGPRX4 + RAMP1	MRGPRX4 + RAMP2	MRGPRX4 + RAMP3	CALCRL + RAMP2
		0.578947	33	74.2	247.52	265.167	577.417
		0.782609	41.2	137.8	222.125	273.857	374.733
		0.821429	60.8	163.125	387.667	470	469.188
			13.25	57.3077	256.071	550	353.733
		0.208333	2.75	76.5714	142	220.125	324.071
		0.444444	0	117	159.111	291.125	350.737
		1.09524	1	160.333	125.667	128.417	169.1
		0.172414	0.6	126.333	188.636	165	409.5
					164
					204.6
		1	4.33333	191.333	414.182	243.667	505.714
		0.461538	11	111.1	351.875	274.5	384.786
		0.655172	2	402.167	266.364	293.7	206.474
		0.8	0	348.067	439.308	452.875	181.765
				112	644.857

## Sheet: Figure 4
Figure 4a		top (potency)
		DNA ratio MRGPRX4:RAMP	Nateglinide			DCA
		MRGPRX4	5.137	4.988	5.149	4.636	4.377	4.835
		RAMP1: 1:0.25	4.955	5.026	4.818	4.484	4.429	5.135
		RAMP1: 1:0.5	5.039	4.98	5.042	4.499	4.463	4.903
		RAMP1: 1:0.75	4.969	4.924	5.178	4.437	4.33	4.819
		RAMP1: 1:1	5.032	5.019	5.035	4.416	4.465	4.965
		RAMP2: 1:0.25	5.019	5.035	5.035	4.53	4.558	4.868
		RAMP2: 1:0.5	4.821	4.947	4.884	4.34	4.655	4.655
		RAMP2: 1:0.75	4.812	4.857	4.981	4.491	4.589	4.988
		RAMP2: 1:1	4.399	4.712	4.615		4.065	4.445
		RAMP3: 1:0.25	4.927	5.022	5.147	4.411	4.57	4.837
		RAMP3: 1:0.5	4.945	5.05	4.926	4.456	4.626	4.643
		RAMP3: 1:0.75	4.937	4.999	5.298	4.202	4.48	4.664
		RAMP3: 1:1	4.958	4.874	5.136	4.214	4.381	4.704
		bottom (efficacy)
		DNA ratio MRGPRX4:RAMP	Nateglinide			DCA
		MRGPRX4	100	100	100	100	100	100
		RAMP1: 1:0.25	108.627	94.8573	106.706	110.53	89.2349	88.6442
		RAMP1: 1:0.5	114.899	104.861	102.51	108.96	93.4164	90.9449
		RAMP1: 1:0.75	118.421	101.964	106.609	118.798	101.246	82.5541
		RAMP1: 1:1	126.124	107.15	108.549	130.417	94.9288	78.8878
		RAMP2: 1:0.25	97.326	88.1305	67.0909	110.948	86.3879	67.0645
		RAMP2: 1:0.5	94.0248	65.7043	59.5851	117.647	61.7171	66.9537
		RAMP2: 1:0.75	61.431	39.8279	45.7618	61.9112	41.2544	39.6161
		RAMP2: 1:1	35.1094	25.5932	21.0375	45.8761	24.3327	19.6112
		RAMP3: 1:0.25	106.767	87.7074	72.4262	110.739	73.4342	85.3346
		RAMP3: 1:0.5	86.9052	76.2935	70.6558	97.467	75.6851	74.2741
		RAMP3: 1:0.75	88.0717	78.2573	55.5957		74.9377	89.6161
		RAMP3: 1:1	91.0097	80.6985	53.4737		83.5854	49.6555
Figure 4b
		DNA ratio MRGPRX4:RAMP			Basal
		1:0	1	1	1	1	1	1
		1:0.25	1.23129	1.13519	1.11275	0.974762	1.53183	0.853632
		1:0.5	1.08395	1.0415	0.925167	1.1219	1.34851	1.02711
		1:0.75	1.01751	1.08459	0.753115	0.952047	0.953718	0.801743
		1:1	0.770818	0.711009	0.581654	0.789438	0.714653	0.620234
		1:0.25	1.02262	1.0488	0.829848	0.739692	0.847143	0.82796
		1:0.5	0.904739	0.783137	0.610741	0.59707	0.793003	0.483851
		1:0.75	0.624991	0.482438	0.354614	0.439076	0.430576	0.269206
		1:1	0.224368	0.259769	0.132775	0.179222	0.287739	0.13472
		1:0.25		1.13518	0.882823	0.877002	1.5967	0.945202
		1:0.5		1.07807	0.867369	0.90258	1.3229	0.683722
		1:0.75	0.926528	0.945356	0.575169	0.77919	1.09763	1.00093
		1:1	0.799366	0.827961	0.51095	0.568833	0.688303	0.44277
Figure 4c
		agonist	mock		MRGPRX4		X4:ramp1.I:0.25		X4:ramp1.I:0.5		X4:ramp1.I:1		X4:ramp1.I:2		X4:ramp2.I:0.25		X4:ramp2.I:0.5		X4:ramp2.I:1		X4:ramp2.I:2		X4:ramp3.I:0.25		X4:ramp3.I:0.5		X4:ramp3.I:1		X4:ramp3.I:2
		Nateglinide (100µM)	0.485564	0.080348	100	100	94.0571	91.2695	83.4975	100.084	101.298	92.1048	90.9768	105.34	71.8475	74.3589	61.7207	60.1764	42.7283	40.01	16.754	20.2407	78.1524	81.0936	74.9289	71.6542	57.9146	58.6922	54.9628	57.8528
Figure 4d
		agonist	mock		MRGPRX4		X4:ramp1.I:0.25		X4:ramp1.I:0.5		X4:ramp1.I:1		X4:ramp1.I:2		X4:ramp2.I:0.25		X4:ramp2.I:0.5		X4:ramp2.I:1		X4:ramp2.I:2		X4:ramp3.I:0.25		X4:ramp3.I:0.5		X4:ramp3.I:1		X4:ramp3.I:2
		DCA (100µM)	-0.00309	-0.20701	100	100	100.247	94.5976	101.591	94.608	97.7538	86.0836	90.6013	100.616	82.2333	78.588	59.4831	67.5869	42.5729	40.2351	19.2213	20.608	83.1455	78.9266	72.4625	76.3406	72.2618	56.5732	55.7055	63.4334
Figure 4e
		agonist	mock		MRGPRX4		X4:ramp1.I:0.25		X4:ramp1.I:0.5		X4:ramp1.I:1		X4:ramp1.I:2		X4:ramp2.I:0.25		X4:ramp2.I:0.5		X4:ramp2.I:1		X4:ramp2.I:2		X4:ramp3.I:0.25		X4:ramp3.I:0.5		X4:ramp3.I:1		X4:ramp3.I:2
		TDCA (100µM)	-0.56229	-0.723	100	100	91.5401	91.7191	85.1903	91.5141	95.31	91.9832	89.0717	99.7164	76.6313	76.3781	59.1022	61.5718	39.1806	35.15	12.332	15.0971	75.8743	69.8198	71.1633	71.0507	68.5255	51.1881	51.7108	61.6065
Figure 4f
		agonist	mock		MRGPRX4		X4:ramp1.I:0.25		X4:ramp1.I:0.5		X4:ramp1.I:1		X4:ramp1.I:2		X4:ramp2.I:0.25		X4:ramp2.I:0.5		X4:ramp2.I:1		X4:ramp2.I:2		X4:ramp3.I:0.25		X4:ramp3.I:0.5		X4:ramp3.I:1		X4:ramp3.I:2
		UDCA (100µM)	-0.74175	-0.34188	100	100	100.75	106.142	100.618	106.983	95.1306	98.4249	83.6233	101.678	79.4398	88.1338	67.697	77.1393	40.116	40.4903	13.5988	14.044	86.9905	87.7685	74.5043	88.6761	78.3418	68.7873	54.7688	68.6572

## Sheet: Figure 5
Figure 5a
			MRGPRX4 pg DNA/Cell	βArr1 + MRGPRX4																											βArr1 + MRGPRX4 + 100µM Ng
		βArr1	0		5.14285e-05	-5.14285e-05		1.13344e-05	-1.13344e-05		0.000410399	-0.000410399	-0.000327746	0.000323367	4.37912e-06	-0.000213448	-0.000390404	0.000603851	-5.93728e-05	-0.00039717	0.000456543	-0.000121078	-0.000212539	0.000333616	0.000633955	3.1212e-05	-0.000665167	0.000898831	-0.000467819	-0.000431012	0.000343926	-7.33504e-05	-0.000270576	-9.39225e-05	-0.000129632	0.000223555	-2.11793e-06	-0.000104544	0.000106662	0.000323992	-0.000142124	-0.000181868	0.000224536	-0.000100502	-0.000124034	-9.46303e-05	0.000374291	-0.00027966	-0.000254852
		βArr1+MRGPRX4 20ng	0.5	0.00042163	0.00027643	0.00102236	8.4484e-05	0.00036932	0.00062556	0.000862	0.00101176	0.00107802	0.00132325	0.00047585	0.00087253	0.0004784	0.00118575	0.00072698	7.2458e-05	0.00015898	4.41e-05	-2.7928e-05	0.00016124	-0.00045916	0.00091265	0.00059251	0.00100714	8.5329e-05	-0.0005786	0.00037753	0.001598	0.00191069	0.00176633	0.00151088	0.00190742	0.00176072	0.00148214	0.00144072	0.00122294	0.0018586	0.00115737	0.00123108	0.00135974	0.00088385	0.00038798	0.00105297	0.00120308	0.000951	0.00135633
		βArr1+MRGPRX4 40ng	1	0.00104992	0.00156451	0.00103053	0.00071959	0.00066057	0.000997	0.00142458	0.00156965	0.00175125	3.2134e-05	0.000212524	0.000276735	-5.3905e-05	0.000737309	0.000620466	0.000456399	-0.00015624	-0.00047962	0.000757831	3.31597e-05	9.89915e-05	0.000872783	0.00115226	0.000132725	0.000748313	-0.00031185	0.000327139	0.00187505	0.0025168	0.00238503	0.0019126	0.00207475	0.00170886	0.00187229	0.00241413	0.00248794	0.00182599	0.00212939	0.00125828	0.00074121	0.00204211	0.00177068	0.00154769	0.00196596	0.000956767	0.0018276
		βArr1+MRGPRX4 80ng	2	0.00150101	0.00154287	0.0013447	0.00127627	0.00126171	0.00066423	0.00185008	0.00233996	0.00224089	0.00220088	0.00078254	0.00130568	0.00239378	0.001413	0.00099079	0.00039424	0.00218682	0.0002423	0.00077462	0.00095636	0.0010572	0.00267814	0.00125867	0.00091977	0.0007961	0.00095791	-0.00021771	0.00299589	0.00247352	0.00237675	0.00182077	0.0032232	0.00272459	0.00183859	0.00323187	0.00281159	0.00272296	0.00305678	0.00193637	0.00205047	0.0021389	0.00186429	0.00174037	0.00194426	0.0023173	0.00272423
Figure 5b
			MRGPRX4 pg DNA/Cell	βArr2 + MRGPRX4																											βArr2 + MRGPRX4 + 100µM Ng
		βArr2	0		0.00023819	-0.00023819		0.00013045	-0.00013045		0.0002707	-0.0002707	7.67131e-05	0.000172692	-0.0002494	0.000341276	-0.00057491	0.000233636	-0.00031235	0.000238632	7.3717e-05	-0.00022263	-0.00024262	0.00046525	0.00045584	-0.00045947	3.63334e-06	2.86505e-05	-0.00105002	0.00102137	0.00025839	-0.00019541	-6.2982e-05	-0.00017754	0.00065144	-0.0004739	-9.3811e-05	0.00043048	-0.00033667	-6.4621e-05	-0.00051467	0.000579289	-0.00012859	0.000162931	-3.4338e-05	0.000686307	-0.00057967	-0.00010664	-6.7124e-05
		βArr2+MRGPRX4 20ng	0.5	0.00118899	0.00153269	0.00161864	0.00145642	0.00197836	0.00139967	0.00153329	0.00168027	0.00159722	0.000844395	0.00117284	0.00165263	1.64961e-05	0.000750656	0.000430302	0.000785485	0.00040736	0.000407869	0.000479547	0.00184065	0.000371707	6.68972e-05	0.000452716	0.000325451	0.000286865	0.00124319	-7.5297e-05	0.0105923	0.0109976	0.0108306	0.00913702	0.0100434	0.00977946	0.00788501	0.00795942	0.00787527	0.00940473	0.00861588	0.00928	0.00781064	0.00797031	0.00999405	0.00865261	0.00706049	0.00761353	0.00720911
		βArr2+MRGPRX4 40ng	1	0.001505	0.00184	0.002122	0.002627	0.00195	0.001912	0.002844	0.002262	0.002168	0.001424	0.002165	0.002192	0.001136	0.001987	0.00071	0.001921	0.001245	0.000391	0.001575	0.001905	0.001608	0.0012	0.001291	0.000828	0.000747	0.000596	0.001107	0.014109	0.013407	0.013137	0.011644	0.011533	0.011038	0.009585	0.009093	0.008671	0.011798	0.009621	0.011071	0.011168	0.010516	0.009545	0.010992	0.00914	0.009334	0.008409
		βArr2+MRGPRX4 80ng	2	0.003579	0.002838	0.002293	0.003087	0.00322	0.003004	0.003745	0.002955	0.002897	0.001364	0.00131	0.001798	0.001474	0.00188	0.001527	0.002232	0.00187	0.001518	0.002005	0.00206	0.002212	0.001995	0.001287	0.002522	0.001383	0.002159	0.001477	0.015014	0.01563	0.015064	0.013397	0.013601	0.013179	0.011488	0.011505	0.010953	0.013873	0.011587	0.012573	0.010951	0.011571	0.012756	0.010582	0.009957	0.009364	0.01169
Figure 5c
		Seconds	Mock no ligand			Mock 100μM DCA			Mock 100μM Ng			Mock 200nM AM			MRGPRX4 no ligand			MRGPRX4 100μM DCA			MRGPRX4 100μM Ng			MRGPRX4 + RAMP2 no ligand			MRGPRX4 + RAMP2 100μM DCA			MRGPRX4 + RAMP2 100μM Ng			CALCRL + RAMP2 (IK06) no ligand			CALCRL + RAMP2 (IK06) 200nM AM
		60	0.008122	0.009512	0.008056	0.007576	0.009388	0.008651	0.007646	0.00794	0.008415	0.007781	0.008899		0.010367	0.011075	0.009756	0.010195	0.01013	0.01033	0.014114	0.012336	0.012898	0.008851	0.009523	0.009171	0.008883	0.009469	0.009189	0.009668	0.00973	0.009697	0.010702	0.010442	0.009599	0.016773	0.015126
		120	0.007874	0.008209	0.008392	0.007337	0.007824	0.008112	0.007685	0.007289	0.007842	0.007613	0.008037		0.008971	0.010133	0.009469	0.009919	0.010414	0.010005	0.016245	0.013682	0.01342	0.008174	0.009035	0.008649	0.008778	0.009583	0.009017	0.010231	0.010003	0.010541	0.01081	0.010559	0.009422	0.018537	0.016662
		180	0.007823	0.008311	0.008321	0.007538	0.006973	0.007969	0.007981	0.007565	0.007259	0.008027	0.008547		0.008707	0.009466	0.008962	0.009989	0.009461	0.009689	0.017155	0.014188	0.015389	0.00823	0.008709	0.00859	0.007905	0.009236	0.008745	0.01074	0.009771	0.010574	0.010462	0.010442	0.008381	0.019254	0.017539
		240	0.007063	0.008079	0.008027	0.007833	0.007712	0.009321	0.006788	0.008148	0.007155	0.0071	0.007941		0.009195	0.009325	0.00859	0.009997	0.009858	0.01028	0.017319	0.015086	0.014939	0.008204	0.008611	0.008433	0.008719	0.008974	0.009009	0.010082	0.010104	0.010151	0.010445	0.010986	0.009092	0.020561	0.01713
		300	0.007513	0.007858	0.007967	0.007825	0.008103	0.007325	0.007447	0.007514	0.007567	0.007335	0.007863		0.008604	0.009174	0.008946	0.010418	0.010398	0.010091	0.016429	0.014682	0.015932	0.007913	0.008706	0.008274	0.008596	0.008351	0.008815	0.009689	0.009979	0.010168	0.010013	0.009767	0.008587	0.020461	0.018146
		360	0.00744	0.00801	0.0081	0.007826	0.007344	0.007739	0.007058	0.007429	0.008471	0.007298	0.007507		0.009075	0.009602	0.009906	0.010042	0.010887	0.010159	0.017014	0.014688	0.014335	0.007837	0.008875	0.007451	0.00886	0.008379	0.00978	0.009793	0.009837	0.01091	0.010314	0.01	0.008379	0.021106	0.018553
		420	0.007144	0.008525	0.008024	0.006717	0.008438	0.007871	0.007188	0.007508	0.007097	0.007305	0.007529		0.008156	0.008996	0.008562	0.009732	0.009366	0.009904	0.016667	0.015306	0.014168	0.008556	0.007678	0.007789	0.007973	0.008738	0.009104	0.009697	0.01031	0.010763	0.009549	0.009524	0.009353	0.021678	0.018518
		480	0.006831	0.007493	0.00733	0.00828	0.008835	0.008717	0.007196	0.007205	0.006826	0.007973	0.007507		0.009138	0.009232	0.009468	0.010608	0.010521	0.009294	0.01658	0.013903	0.014091	0.008008	0.008432	0.007892	0.008448	0.008603	0.009393	0.00993	0.009604	0.009499	0.010239	0.009764	0.00866	0.021342	0.019503
		540	0.007062	0.007834	0.007672	0.008641	0.007034	0.006876	0.00749	0.00867	0.008083	0.007226	0.007724		0.009086	0.009206	0.00844	0.009356	0.010616	0.010109	0.016138	0.013972	0.014116	0.007616	0.00864	0.007816	0.008291	0.009405	0.008326	0.00961	0.009808	0.01044	0.010293	0.009889	0.008902	0.02159	0.020605
		600	0.00766	0.007982	0.007937	0.007974	0.008828	0.007546	0.006192	0.007271	0.007686	0.007447	0.008513		0.009152	0.010521	0.008754	0.010147	0.01035	0.01116	0.016007	0.014038	0.012999	0.008094	0.008489	0.00871	0.010258	0.008789	0.007766	0.010259	0.010466	0.00952	0.010747	0.0091	0.009452	0.021711	0.020565
		660	0.008088	0.009661	0.00866	0.0077	0.009533	0.01072	0.007765	0.007192	0.006698	0.00747	0.007661		0.00845	0.010225	0.009683	0.010103	0.010471	0.008767	0.0171	0.014177	0.012599	0.008195	0.008616	0.007295	0.009093	0.009728	0.009445	0.009244	0.008958	0.009413	0.010591	0.010881	0.008436	0.02312	0.019939
		720	0.008593	0.008017	0.007678	0.009051	0.007634	0.011327	0.006623	0.005548	0.00801	0.006588	0.008586		0.009389	0.008488	0.009337	0.010672	0.009556	0.010215	0.015249	0.014417	0.012626	0.008183	0.008737	0.008554	0.010151	0.007944	0.009115	0.009451	0.009822	0.010507	0.009659	0.010134	0.009086	0.022856	0.019754
		780	0.00743	0.007672	0.008674	0.007358	0.009551	0.00841	0.007416	0.006284	0.009777	0.006891	0.007716		0.008465	0.00942	0.0091	0.008	0.012369	0.010589	0.015112	0.013176	0.013485	0.007756	0.008482	0.008375	0.008872	0.008623	0.009522	0.009719	0.007962	0.009156	0.010989	0.010146	0.009053	0.023421	0.021554
		840	0.00787	0.009162	0.008938	0.00722	0.006684	0.008444	0.008946	0.00672	0.007062	0.007449	0.006924		0.009219	0.009187	0.009257	0.00876	0.011097	0.009144	0.014934	0.013941	0.011547	0.008748	0.008896	0.008903	0.008623	0.01023	0.009313	0.009419	0.009722	0.009313	0.010543	0.009249	0.00946	0.022584	0.02126
		900	0.008261	0.008484	0.009214	0.009592	0.009962	0.008725	0.008249	0.007741	0.007894	0.008224	0.007733		0.009283	0.008122	0.010349	0.009755	0.009385	0.010873	0.014817	0.01445	0.01282	0.007856	0.007518	0.008274	0.00832	0.008262	0.010987	0.00933	0.00849	0.010581	0.009084	0.010813	0.008901	0.021757	0.021956
		960	0.007611	0.009494	0.009309	0.007639	0.011313	0.005272	0.006304	0.008892	0.008424	0.008633	0.007674		0.009596	0.009873	0.009147	0.010541	0.010653	0.009061	0.014464	0.01322	0.011174	0.008344	0.009176	0.008799	0.008323	0.009859	0.009766	0.00867	0.009365	0.009849	0.010168	0.00944	0.009992	0.02379	0.020262
		1020	0.00899	0.00854	0.008453	0.010766	0.010169	0.007544	0.007837	0.007668	0.008684	0.007998	0.007922		0.008531	0.009243	0.009195	0.009555	0.00954	0.009201	0.014609	0.012647	0.01275	0.008922	0.009414	0.009889	0.01042	0.009705	0.009149	0.009017	0.008317	0.008534	0.00922	0.010424	0.007382	0.022193	0.021088
		1080	0.009031	0.009226	0.00706	0.009072	0.005687	0.009273	0.008281	0.007344	0.008011	0.007419	0.009124		0.008419	0.009043	0.008046	0.0122	0.01021	0.00944	0.014035	0.014023	0.015144	0.008248	0.008697	0.008431	0.008311	0.009557	0.010164	0.00923	0.009617	0.009898	0.010605	0.00967	0.009716	0.021992	0.020976
		1140	0.008499	0.008857	0.009018	0.006883	0.008189	0.009659	0.00762	0.007536	0.009425	0.00772	0.008592		0.007275	0.009912	0.007971	0.009946	0.010915	0.011492	0.013941	0.013164	0.012061	0.008071	0.009349	0.00791	0.008708	0.008908	0.011759	0.010221	0.009866	0.011504	0.009835	0.011801	0.008821	0.023144	0.020064
		1200	0.008106	0.010318	0.009142	0.00861	0.010638	0.011721	0.008078	0.009426	0.006477	0.007494	0.010647		0.009664	0.008466	0.009984	0.00921	0.010348	0.010052	0.014524	0.014101	0.012626	0.009082	0.009325	0.008025	0.010208	0.009807	0.008772	0.008559	0.008209	0.009514	0.009254	0.011331	0.010537	0.023121	0.021025
		1260	0.008455	0.00989	0.010057	0.005773	0.009023	0.010544	0.006248	0.008937	0.008155	0.008894	0.012295		0.01013	0.012279	0.00977	0.010136	0.009317	0.009244	0.014086	0.013893	0.010569	0.008169	0.008523	0.009391	0.008217	0.007703	0.009607	0.01025	0.010303	0.010477	0.011113	0.010103	0.010122	0.022507	0.020995
		1320	0.008752	0.010123	0.009112	0.006242	0.0104	0.010551	0.010266	0.007016	0.008765	0.008034	0.009048		0.010177	0.009551	0.01014	0.010741	0.012775	0.012208	0.013362	0.013336	0.014905	0.007873	0.008648	0.0081	0.007798	0.010323	0.009405	0.010571	0.010153	0.009919	0.01111	0.010469	0.010994	0.021996	0.021316
		1380	0.008817	0.009425	0.009544	0.008916	0.008924	0.008723	0.009472	0.010013	0.009766	0.00899	0.008385		0.010335	0.010506	0.011045	0.010503	0.010627	0.012094	0.01171	0.012078	0.013291	0.009314	0.007659	0.008566	0.01078	0.008733	0.010251	0.010083	0.010338	0.011481	0.009056	0.012236	0.008131	0.021935	0.021293
Figure 5d
			Basal																											100µM Ng
		mock (βArr1)		0.00452818	-0.0045282		0.00099797	-0.000998		0.0361348	-0.0361348	-0.0316544	0.0312315	0.00042294	-0.0206152	-0.037706	0.0583212	-0.0057343	-0.0383595	0.0440939	-0.0392683	0.0387436	0.00052468	-0.0255739	-0.0467755	0.0723493	-0.0071136	-0.0475862	0.0546998	0.030282	-0.0064584	-0.0238237	-0.0082697	-0.0114138	0.0196836	-0.0001865	-0.0092049	0.00939137	0.0312918	-0.0137266	-0.0175652	0.0216862	-0.0097067	-0.0119795	-0.0091396	0.0361498	-0.0270101	0.0388185	-0.0170283
		βArr1 + MRGPRX4	0.0924433	0.137752	0.0907361	0.0633584	0.0581619	0.0877838	0.125431	0.138205	0.154194	0.137533	0.2091	0.211708	0.109717	0.191909	0.0685733	0.185534	0.120245	0.0377636	0.170614	0.259395	0.26263	0.136108	0.238069	0.0850673	0.230161	0.149167	0.0468469	0.165094	0.221599	0.209997	0.168401	0.182678	0.150462	0.164851	0.212559	0.219058	0.176358	0.20566	0.121527	0.0715876	0.197231	0.171016	0.149479	0.189877	0.0924065	0.218778	0.255128
		mock (βArr2)		0.0209721	-0.0209721		0.0114859	-0.0114859		0.0238346	-0.0238346	0.00740911	0.016679	-0.0240876	0.0329611	-0.055526	0.022565	-0.0301674	0.0230476	0.00711974	0.00919123	0.0206908	-0.0298814	0.0408893	-0.0688817	0.0279927	-0.0374236	0.0285912	0.00883226	0.0227507	-0.0172055	-0.0055454	-0.015632	0.057358	-0.0417259	-0.0082599	0.0379029	-0.0296431	-0.0062412	-0.0497079	0.0559489	-0.0124195	0.0157362	-0.0033164	0.0662849	-0.0559857	-0.0102995	-0.0077424	-0.0616642
		βArr2 + MRGPRX4	0.132512	0.162008	0.186838	0.231302	0.171694	0.168348	0.250408	0.199165	0.190888	0.137533	0.2091	0.211708	0.109717	0.191909	0.0685733	0.185534	0.120245	0.0377636	0.170614	0.259395	0.26263	0.136108	0.238069	0.0850673	0.230161	0.149167	0.0468469	1.24227	1.18046	1.15669	1.02523	1.01546	0.971874	0.84394	0.80062	0.763464	1.13948	0.929216	1.06926	1.07863	1.01566	0.921876	1.06163	0.88276	0.901497	1.41355	1.15272
		βArr1 + CALCRL + RAMP2	0.189791	0.163846	0.15428	0.160331	0.155444	0.170605	0.211283	0.308705	0.284752	0.0858935	0.0755889	0.0647117	0.159321	0.120805	0.0602358	0.0776309	0.0113615	0.173814	0.0822885	0.0863089	0.0609669	0.215189	0.240997	0.272152	0.263015	0.190026	0.107078
		βArr2 + CALCRL + RAMP2	0.617988	0.571539	0.579371	0.604282	0.584479	0.630882	0.717043	0.705671	0.684384	0.26597	0.241763	0.286287	0.313315	0.300141	0.261173	0.272976	0.325146	0.363917	0.285498	0.383997	0.272455	0.260773	0.329745	0.297461	0.0344874	0.214036	0.192793
Figure 5e
		Seconds	Mock no ligand			Mock 100μM DCA			Mock 100μM Ng			Mock 200nM AM			MRGPRX4 no ligand			MRGPRX4 100μM DCA			MRGPRX4 100μM Ng			MRGPRX4 + RAMP2 no ligand			MRGPRX4 + RAMP2 100μM DCA			MRGPRX4 + RAMP2 100μM Ng			CALCRL + RAMP2 (IK06) no ligand			CALCRL + RAMP2 (IK06) 200nM AM
		60	0.008122	0.009512	0.008056	0.007576	0.009388	0.008651	0.007646	0.00794	0.008415	0.007781	0.008899		0.010367	0.011075	0.009756	0.010195	0.01013	0.01033	0.014114	0.012336	0.012898	0.008851	0.009523	0.009171	0.008883	0.009469	0.009189	0.009668	0.00973	0.009697	0.010702	0.010442	0.009599	0.016773	0.015126
		120	0.007874	0.008209	0.008392	0.007337	0.007824	0.008112	0.007685	0.007289	0.007842	0.007613	0.008037		0.008971	0.010133	0.009469	0.009919	0.010414	0.010005	0.016245	0.013682	0.01342	0.008174	0.009035	0.008649	0.008778	0.009583	0.009017	0.010231	0.010003	0.010541	0.01081	0.010559	0.009422	0.018537	0.016662
		180	0.007823	0.008311	0.008321	0.007538	0.006973	0.007969	0.007981	0.007565	0.007259	0.008027	0.008547		0.008707	0.009466	0.008962	0.009989	0.009461	0.009689	0.017155	0.014188	0.015389	0.00823	0.008709	0.00859	0.007905	0.009236	0.008745	0.01074	0.009771	0.010574	0.010462	0.010442	0.008381	0.019254	0.017539
		240	0.007063	0.008079	0.008027	0.007833	0.007712	0.009321	0.006788	0.008148	0.007155	0.0071	0.007941		0.009195	0.009325	0.00859	0.009997	0.009858	0.01028	0.017319	0.015086	0.014939	0.008204	0.008611	0.008433	0.008719	0.008974	0.009009	0.010082	0.010104	0.010151	0.010445	0.010986	0.009092	0.020561	0.01713
		300	0.007513	0.007858	0.007967	0.007825	0.008103	0.007325	0.007447	0.007514	0.007567	0.007335	0.007863		0.008604	0.009174	0.008946	0.010418	0.010398	0.010091	0.016429	0.014682	0.015932	0.007913	0.008706	0.008274	0.008596	0.008351	0.008815	0.009689	0.009979	0.010168	0.010013	0.009767	0.008587	0.020461	0.018146
		360	0.00744	0.00801	0.0081	0.007826	0.007344	0.007739	0.007058	0.007429	0.008471	0.007298	0.007507		0.009075	0.009602	0.009906	0.010042	0.010887	0.010159	0.017014	0.014688	0.014335	0.007837	0.008875	0.007451	0.00886	0.008379	0.00978	0.009793	0.009837	0.01091	0.010314	0.01	0.008379	0.021106	0.018553
		420	0.007144	0.008525	0.008024	0.006717	0.008438	0.007871	0.007188	0.007508	0.007097	0.007305	0.007529		0.008156	0.008996	0.008562	0.009732	0.009366	0.009904	0.016667	0.015306	0.014168	0.008556	0.007678	0.007789	0.007973	0.008738	0.009104	0.009697	0.01031	0.010763	0.009549	0.009524	0.009353	0.021678	0.018518
		480	0.006831	0.007493	0.00733	0.00828	0.008835	0.008717	0.007196	0.007205	0.006826	0.007973	0.007507		0.009138	0.009232	0.009468	0.010608	0.010521	0.009294	0.01658	0.013903	0.014091	0.008008	0.008432	0.007892	0.008448	0.008603	0.009393	0.00993	0.009604	0.009499	0.010239	0.009764	0.00866	0.021342	0.019503
		540	0.007062	0.007834	0.007672	0.008641	0.007034	0.006876	0.00749	0.00867	0.008083	0.007226	0.007724		0.009086	0.009206	0.00844	0.009356	0.010616	0.010109	0.016138	0.013972	0.014116	0.007616	0.00864	0.007816	0.008291	0.009405	0.008326	0.00961	0.009808	0.01044	0.010293	0.009889	0.008902	0.02159	0.020605
		600	0.00766	0.007982	0.007937	0.007974	0.008828	0.007546	0.006192	0.007271	0.007686	0.007447	0.008513		0.009152	0.010521	0.008754	0.010147	0.01035	0.01116	0.016007	0.014038	0.012999	0.008094	0.008489	0.00871	0.010258	0.008789	0.007766	0.010259	0.010466	0.00952	0.010747	0.0091	0.009452	0.021711	0.020565
		660	0.008088	0.009661	0.00866	0.0077	0.009533	0.01072	0.007765	0.007192	0.006698	0.00747	0.007661		0.00845	0.010225	0.009683	0.010103	0.010471	0.008767	0.0171	0.014177	0.012599	0.008195	0.008616	0.007295	0.009093	0.009728	0.009445	0.009244	0.008958	0.009413	0.010591	0.010881	0.008436	0.02312	0.019939
		720	0.008593	0.008017	0.007678	0.009051	0.007634	0.011327	0.006623	0.005548	0.00801	0.006588	0.008586		0.009389	0.008488	0.009337	0.010672	0.009556	0.010215	0.015249	0.014417	0.012626	0.008183	0.008737	0.008554	0.010151	0.007944	0.009115	0.009451	0.009822	0.010507	0.009659	0.010134	0.009086	0.022856	0.019754
		780	0.00743	0.007672	0.008674	0.007358	0.009551	0.00841	0.007416	0.006284	0.009777	0.006891	0.007716		0.008465	0.00942	0.0091	0.008	0.012369	0.010589	0.015112	0.013176	0.013485	0.007756	0.008482	0.008375	0.008872	0.008623	0.009522	0.009719	0.007962	0.009156	0.010989	0.010146	0.009053	0.023421	0.021554
		840	0.00787	0.009162	0.008938	0.00722	0.006684	0.008444	0.008946	0.00672	0.007062	0.007449	0.006924		0.009219	0.009187	0.009257	0.00876	0.011097	0.009144	0.014934	0.013941	0.011547	0.008748	0.008896	0.008903	0.008623	0.01023	0.009313	0.009419	0.009722	0.009313	0.010543	0.009249	0.00946	0.022584	0.02126
		900	0.008261	0.008484	0.009214	0.009592	0.009962	0.008725	0.008249	0.007741	0.007894	0.008224	0.007733		0.009283	0.008122	0.010349	0.009755	0.009385	0.010873	0.014817	0.01445	0.01282	0.007856	0.007518	0.008274	0.00832	0.008262	0.010987	0.00933	0.00849	0.010581	0.009084	0.010813	0.008901	0.021757	0.021956
		960	0.007611	0.009494	0.009309	0.007639	0.011313	0.005272	0.006304	0.008892	0.008424	0.008633	0.007674		0.009596	0.009873	0.009147	0.010541	0.010653	0.009061	0.014464	0.01322	0.011174	0.008344	0.009176	0.008799	0.008323	0.009859	0.009766	0.00867	0.009365	0.009849	0.010168	0.00944	0.009992	0.02379	0.020262
		1020	0.00899	0.00854	0.008453	0.010766	0.010169	0.007544	0.007837	0.007668	0.008684	0.007998	0.007922		0.008531	0.009243	0.009195	0.009555	0.00954	0.009201	0.014609	0.012647	0.01275	0.008922	0.009414	0.009889	0.01042	0.009705	0.009149	0.009017	0.008317	0.008534	0.00922	0.010424	0.007382	0.022193	0.021088
		1080	0.009031	0.009226	0.00706	0.009072	0.005687	0.009273	0.008281	0.007344	0.008011	0.007419	0.009124		0.008419	0.009043	0.008046	0.0122	0.01021	0.00944	0.014035	0.014023	0.015144	0.008248	0.008697	0.008431	0.008311	0.009557	0.010164	0.00923	0.009617	0.009898	0.010605	0.00967	0.009716	0.021992	0.020976
		1140	0.008499	0.008857	0.009018	0.006883	0.008189	0.009659	0.00762	0.007536	0.009425	0.00772	0.008592		0.007275	0.009912	0.007971	0.009946	0.010915	0.011492	0.013941	0.013164	0.012061	0.008071	0.009349	0.00791	0.008708	0.008908	0.011759	0.010221	0.009866	0.011504	0.009835	0.011801	0.008821	0.023144	0.020064
		1200	0.008106	0.010318	0.009142	0.00861	0.010638	0.011721	0.008078	0.009426	0.006477	0.007494	0.010647		0.009664	0.008466	0.009984	0.00921	0.010348	0.010052	0.014524	0.014101	0.012626	0.009082	0.009325	0.008025	0.010208	0.009807	0.008772	0.008559	0.008209	0.009514	0.009254	0.011331	0.010537	0.023121	0.021025
		1260	0.008455	0.00989	0.010057	0.005773	0.009023	0.010544	0.006248	0.008937	0.008155	0.008894	0.012295		0.01013	0.012279	0.00977	0.010136	0.009317	0.009244	0.014086	0.013893	0.010569	0.008169	0.008523	0.009391	0.008217	0.007703	0.009607	0.01025	0.010303	0.010477	0.011113	0.010103	0.010122	0.022507	0.020995
		1320	0.008752	0.010123	0.009112	0.006242	0.0104	0.010551	0.010266	0.007016	0.008765	0.008034	0.009048		0.010177	0.009551	0.01014	0.010741	0.012775	0.012208	0.013362	0.013336	0.014905	0.007873	0.008648	0.0081	0.007798	0.010323	0.009405	0.010571	0.010153	0.009919	0.01111	0.010469	0.010994	0.021996	0.021316
		1380	0.008817	0.009425	0.009544	0.008916	0.008924	0.008723	0.009472	0.010013	0.009766	0.00899	0.008385		0.010335	0.010506	0.011045	0.010503	0.010627	0.012094	0.01171	0.012078	0.013291	0.009314	0.007659	0.008566	0.01078	0.008733	0.010251	0.010083	0.010338	0.011481	0.009056	0.012236	0.008131	0.021935	0.021293
Figure 5f
			No ligand						100μM Ng						100μM DCA
		mock (βArr2)	-1.163e-08	2.7756e-17	-2.798e-08		1.6037e-16		5.66841e-09	-1.02156e-16	-3.63788e-08		1.57282e-16		1.45344e-08	0	-2.79837e-07		-2.15877e-16
		MRGPRX4	0.107329	0.277488	0.118909		0.463698		1	1	1		1		0.212188	0.43193	0.432064		0.181807
		MRGPRX4 + RAMP1	0.0497657	0.281627	-0.0252413		0.0995816		0.864011	0.947077	0.791098		0.753898		0.203947	0.364102	0.446969		0.124257
		MRGPRX4 + RAMP2	-0.0428942	0.197034	-0.114236		0.0281369		0.351045	0.365878	0.109503		0.264613		0.117031	0.122853	0.187664		0.410401
		MRGPRX4 + RAMP3	0.0341558	0.274689	0.223897		0.136317		0.646649	0.79575	0.612171		0.603983		0.160896	0.309393	0.190065		0.0694342
[truncated: 26 more columns]

## Sheet: Figure 6
Figure 6b
		MRGPRX4 no dox	MRGPRX4	MRGPRX4 + RAMP1 0.1pg	MRGPRX4 + RAMP1 0.3pg	MRGPRX4 + RAMP1 0.5pg	MRGPRX4 + RAMP1 0.7pg	MRGPRX4 + RAMP2 0.1pg	MRGPRX4 + RAMP2 0.3pg	MRGPRX4 + RAMP2 0.5pg	MRGPRX4 + RAMP2 0.7pg	MRGPRX4 + RAMP3 0.1pg	MRGPRX4 + RAMP3 0.3pg	MRGPRX4 + RAMP3 0.5pg	MRGPRX4 + RAMP3 0.7pg	CALCRL	CALCRL + RAMP2 0.5pg
		0.0218936	1	0.970575	0.99408	0.955914	0.810644	0.798467	0.806003	0.784016	0.730977	0.919063	0.918279	0.864548	0.884605	1.01913	0.770168
		0.0168729	1	0.920558	0.901599	0.87162	0.860527	0.903491	0.835393	0.762439	0.710361	0.977346	0.980762	0.95942	0.949808	1.02397	0.835778
		0.0227693	1	1.03648	0.94701	0.987717	0.921373	0.99556	0.906346	0.892299	0.821041	1.04491	1.01205	1.02113	0.966469	1.05001	0.987005
Figure 6c
			Normalized BRET 690 (raw)			BRET 690 (%)
		MRGPRX4	1	1	1	23.2302	22.5662	21.002
		MRGPRX4 + RAMP1 0.1pg	1.03176	1.00745	0.788677	23.9679	22.7344	20.3516
		MRGPRX4 + RAMP1 0.3pg	0.900317	0.881853	0.711955	20.9146	19.9001	20.7109
		MRGPRX4 + RAMP1 0.5pg	0.854197	0.942547	0.865624	19.8432	21.2697	17.8143
		MRGPRX4 + RAMP1 0.7pg	0.95807	0.834645	0.810011	22.2562	18.8347	18.2625
		MRGPRX4 + RAMP2 0.1pg	1.03922	0.928087	0.893067	24.1413	20.9434	20.671
		MRGPRX4 + RAMP2 0.3pg	0.884721	0.783176	0.80332	20.5522	17.6733	17.2738
		MRGPRX4 + RAMP2 0.5pg	0.748547	0.7163	0.612525	17.3889	16.1641	14.7627
		MRGPRX4 + RAMP2 0.7pg	0.618203	0.617344	0.553702	14.361	13.9311	14.1152
		MRGPRX4 + RAMP3 0.1pg	1.10409	1.02742	0.798803	25.6482	23.185	20.363
		MRGPRX4 + RAMP3 0.3pg	1.11219	0.941348	0.828206	25.8363	21.2426	19.8991
		MRGPRX4 + RAMP3 0.5pg	0.983426	0.899368	0.782661	22.8452	20.2953	19.0763
		MRGPRX4 + RAMP3 0.7pg	0.964776	0.815685	0.762821	22.4119	18.4069	19.7429
		CALCRL	0.316763	0.265843	0.236846	7.35847	5.99906	6.01376
		CALCRL + RAMP2 0.5pg	0.687963	0.641243	0.558946	15.9815	14.4704	14.9896

## Sheet: Figure S1
Supplementary Figure 1b
		log [Nateglinide] (M)	mock			MRGPRX4: 2pg/cell			MRGPRX4: 1pg/cell			MRGPRX4: 0.5pg/cell			MRGPRX4: 0.25pg/cell			MRGPRX4: 0.125pg/cell
		-4	4.66616	2.24407	3.68709	99.9916	100	100	103.585	94.1657	92.1408	92.498	85.2882	87.6114	76.9344	66.1432	80.9722	68.6897	63.8972	63.667
		-4.69897	2.92997	0.652481	3.9191	88.4822	88.6878	83.9734	76.044	74.9914	75.4173	65.8862	61.9879	67.0053	53.728	49.7834	54.5267	45.041	50.4138	44.2777
		-5.39794	-0.0199944	0.0963413	0.248788	44.1321	45.9251	47.3838	37.6481	33.395	37.8684	32.987	25.9971	34.0401	21.2215	17.4792	26.4983	17.5522	14.9945	19.5421
		-6.09691	-0.228282	0.418671	0.285636	21.445	18.7171	20.7267	16.4951	13.264	17.6845	11.8211	9.66554	14.9765	18.2937	6.64545	9.98132	5.44913	4.85467	5.9675
		-6.79588	-0.300822	0.707636	-0.266254	13.7815	11.3987	15.6075	10.5995	10.1206	11.7412	6.22393	5.45461	9.79444	3.42542	4.44773	6.29793	2.98857	3.39118	3.22187
		-7.49485	0.0995834	0.461491	-0.00515038	12.6094	10.9025	14.1936	10.3998	7.48161	9.45762	5.5299	5.05614	7.39376	3.78477	2.93636	4.65875	2.08901	2.703	3.23928
		basal	0.993271	-0.00252344	-0.00617255	14.9112	11.1953	14.498	10.5361	9.62758	11.4966	7.55825	7.63949	8.41666	5.02287	5.85084	6.87909	4.3006	4.15787	4.48724
Supplementary Figure 1c
		log [DCA] (M)	mock			MRGPRX4: 2pg/cell			MRGPRX4: 1pg/cell			MRGPRX4: 0.5pg/cell			MRGPRX4: 0.25pg/cell			MRGPRX4: 0.125pg/cell			MRGPRX4: 2pg/cell/Nateglinide
		-4	1.05457	-0.245401	-0.38324	79.9112	70.81	72.7062	66.0794	59.2886	62.7938	53.6272	56.2592	58.5428	41.7458	42.0205	48.8363	38.7634	37.3282	39.0242	99.9916	100	100
		-4.69897	1.16262	0.652481	-0.0615545	51.7431	45.7309	53.3653	41.2137	41.95	42.8782	33.8498	33.2793	37.6504	28.7436	22.9529	30.2128	21.2078	18.1887	23.498	88.4822	88.6878	83.9734
		-5.39794	1.27855	-0.0484714	-0.280268	26.6396	20.8192	26.6391	19.3109	18.2117	19.753	14.1807	14.3182	17.5322	10.0555	8.54958	12.3398	7.80703	7.0033	9.13077	44.1321	45.9251	47.3838
		-6.09691	0.826638	0.180132	0.140941	15.6636	13.7058	14.8661	11.1087	10.6959	13.0639	7.76316	6.43722	10.163	5.83797	3.28756	6.87801	3.51185	3.55632	4.52876	21.445	18.7171	20.7267
		-6.79588	1.12335	0.926641	0.444946	15.1079	13.1942	14.0117	8.7621	9.31223	10.7138	7.83147	6.23153	7.36798	4.51755	2.31126	4.62765	3.04996	2.7226	3.60584	13.7815	11.3987	15.6075
		-7.49485	1.98755	0.983533	0.0985744	14.5897	13.0424	12.0706	11.2775	9.22055	8.31806	6.46331	7.14501	5.96567	4.40131	4.48373	4.14982	3.48291	3.24093	3.47398	12.6094	10.9025	14.1936
		basal	0.993271	-0.00252344	-0.00617255	14.9112	11.1953	14.498	10.5361	9.62758	11.4966	7.55825	7.63949	8.41666	5.02287	5.85084	6.87909	4.3006	4.15787	4.48724
Supplementary Figure 1d
			MRGPRX4
		basal	11.437	13.7263	13.6159
		YM 1uM	-0.63051	0.039595	-1.54834
		nateglinide 100uM	100	100	100
		nateglinide 100uM+YM 1uM	-0.45953	0.981246	-0.50095
		nateglinide 30uM	86.356	90.1267	90.5148
		nateglinide 30uM+YM 1uM	1.86744	2.90856	0.653525
		nateglinide 10uM	49.6452	88.1762	91.3076
		nateglinide 10uM+YM 1uM	0.421691	0.24317	-1.24698
		DCA 100uM	60.7151	59.6973	62.1844
		DCA 100uM+YM 1uM	-0.31319	0.346107	-1.65976
		DCA 30uM	45.4228	50.9042	55.1179
		DCA 30uM+YM 1uM	-0.23506	-0.10341	-1.95737
		DCA 10uM	28.385	33.1464	34.4427
		DCA 10uM+YM 1uM	-0.26468	-0.12995	-2.07705
Supplementary Figure 1e
			MRGX4, Basal		MRGX4 + Ng, 100uM		MRGX4 + Ng, 30uM		MRGX4 + DCA, 100uM		MRGX4 + DCA, 30uM
		buffer	11.2576	13.4526	100	100	84.4582	72.743	56.2181	55.346	39.215	31.8418
		U73122 30uM	3.19368	5.27974	31.0432	24.6758	21.3306	27.5767	16.6782	12.5389	8.48332	10.1151
		U73122 100uM	-1.04395	0.914592	-2.36605	0.324499	-2.45162	-1.1614	-2.46205	-0.92819	-2.45207	-0.63459

## Sheet: Figure S2
Supplementary Figure 2		Left column (RAMP expression), top (OLLAS-capture/FLAG-detection)
		mock.mock	any.RAMP1	any.RAMP2	any.RAMP3
	Robust-Zscore	-1.5067	-0.438586	0.840569	-0.0444933
		-1.50766	-0.458826	1.00235	-0.0129329
			0.138969	1.85729	0.689217
		-1.49524	0.158591	1.62848	0.67673
		-1.49805	-0.344454	1.24029	-0.101508
				1.2149	-0.0464829
			-0.1024	1.57236	0.634398
			-0.163256	1.50594	0.527847
			-0.404624	1.2665	0.0129329
			-0.409359	1.15206	0.0570488
			-0.617931	1.38752	0.565857
			-0.67227	1.35411	0.418964
		Left column (RAMP expression), bottom (FLAG-capture/OLLAS-detection)
		mock.mock	any.RAMP1	any.RAMP2	any.RAMP3
	Robust-Zscore	-1.25492	-0.154887	0.285042	0.983511
		-1.25547	-0.104325	0.261865	0.933498
		-1.24498	-0.289738	0.159522	0.948685
		-1.24644	-0.541875	0.180442	0.959664
		-1.24632	-0.185504	0.364147	0.827801
		-1.24657	-0.311085	0.29663	0.80371
			-0.70094	0.232955	0.904345
			-0.665931	0.231613	0.790048
			-0.565234	0.0787699	0.892086
			-0.594083	0.111827	0.842134
			-0.97235	-0.0787699	0.642815
			-0.964787	-0.0806607	0.683069
		right column (GPCR expression), top (HA-capture/1D4-detection)
		mock.mock	MRGPRX4.any
		-0.548715	6.42963
		-0.647155	6.70672
		-0.537777	8.66824
		-0.483088	8.87241
		-0.264331	6.92547
		-0.264331	6.20358
			7.43955
			8.5625
			5.40511
			5.43064
			4.98583
			6.02493
			6.32025
			5.09521
			2.17481
			2.25137
			5.28115
			5.04417
			6.04316
			4.76707
		right column (GPCR expression), top (1D4-capture/HA-detection)
		mock.mock	MRGPRX4.any
		-0.6745	35.6619
		-0.601581	34.3266
		-0.218757	38.2961
		-0.264331	37.7538
		-0.0364595	36.578
		0.0911486	36.4184
			43.3594
			43.6967
			30.5075
			31.624
			35.3429
			35.8214
			32.8135
			33.1599
			27.5542
			27.4585
			34.9829
			34.6638
			30.8629
			30.4436

## Sheet: Figure S3
Supplementary Figure 3a
			log [Nateglinide] (M)	mock			MRGPRX4			ratio MRGPRX4:RAMP1 1:0.25			ratio MRGPRX4:RAMP 1:0.5			ratio MRGPRX4:RAMP1 1:1			ratio MRGPRX4:RAMP1 1:2
			-4	1.28409	1.13971		100	100	100	109.044	94.6109	101.881	112.61	101.661	102.04	113.65	100.035	101.756	116.79	99.1746	99.1209
			-4.69897	0.953704	0.999882	1.07049	85.6885	73.8798	88.0796	82.0339	78.9245	76.6815	93.7143	81.2565	81.887	87.8783	74.2932	87.8621	93.319	79.9979	75.4362
			-5.39794	-0.565997	0.254169	0.431923	46.152	42.3002	52.0108	45.6925	38.9533	42.1528	46.5225	39.0319	49.043	43.6546	39.0451	52.4057	44.799	36.5733	44.3977
			-6.09691	-0.485554	0.0834614	0.172187	22.9801	21.697	30.974	24.5594	21.0536	29.3517	24.4261	20.3113	32.6085	22.8228	20.8664	26.8113	18.6258	15.6843	22.2604
			-6.79588	0.0302642	0.0525645	0.294189	17.8173	15.7135	25.7363	19.4827	17.1571	26.1384	18.5416	16.0542	23.4614	17.5592	16.0514	22.2859	14.5463	11.4555	16.8708
			-7.49485	-4.3777e-08	1.92351e-08	1.04468e-06	17.3576	14.3426	24.4649	17.9292	16.9098	23.9558	18.685	16.2125	24.3862	15.9576	15.38	21.775	12.4824	10.8211	16.4485
			basal	0.518884	0.521885	0.445196	13.3609	13.5474	23.9901	18.4778	15.3084	26.6447	17.7794	14.088	22.2281	14.7657	14.6493	18.1772	11.2663	9.78315	14.1402
Supplementary Figure 3b
			log [Nateglinide] (M)	mock			MRGPRX4			ratio MRGPRX4:RAMP2 1:0.25			ratio MRGPRX4:RAMP2 1:0.5			ratio MRGPRX4:RAMP2 1:1			ratio MRGPRX4:RAMP2 1:2
			-4	1.28409	1.13971		100	100	100	98.7691	86.8901			67.8231	61.4058		40.5047	43.6371	27.9635	24.0391	18.2727
			-4.69897	0.953704	0.999882	1.07049	85.6885	73.8798	88.0796	76.1718	72.6456	58.8602	62.1207	51.1184	58.6241	43.2095	31.6196	34.0009	15.2083	17.0158	12.3299
			-5.39794	-0.565997	0.254169	0.431923	46.152	42.3002	52.0108	43.3589	35.2963	38.0202	36.5942	28.7173	36.496	21.9392	14.6929	20.1078	6.45111	6.48546	5.56547
			-6.09691	-0.485554	0.0834614	0.172187	22.9801	21.697	30.974	22.4463	18.863	25.5358	20.2662	16.0692	19.5323	14.1182	9.01585	8.75351	4.88959	4.34091	3.4988
			-6.79588	0.0302642	0.0525645	0.294189	17.8173	15.7135	25.7363	17.671	14.7743	22.6031	15.7082	13.3283	19.0121	11.2904	9.17886	9.91751	3.86256	4.2121	4.34047
			-7.49485	-4.3777e-08	1.92351e-08	1.04468e-06	17.3576	14.3426	24.4649	16.8572	13.0975	20.496	15.3007	13.2427	17.5789	11.0706	9.2654	9.41458	3.91275	3.55473	3.90597
			basal	0.518884	0.521885	0.445196	13.3609	13.5474	23.9901	14.8381	14.1831	19.9839	13.166	10.7226	14.825	9.19767	6.8059	8.79452	3.51469	3.90551	3.57137
Supplementary Figure 3c
			log [Nateglinide] (M)	mock			MRGPRX4			ratio MRGPRX4:RAMP3 1:0.25			ratio MRGPRX4:RAMP3 1:0.5			ratio MRGPRX4:RAMP3 1:1			ratio MRGPRX4:RAMP3 1:2
			-4	1.28409	1.13971		100	100	100		88.7156	75.7551	91.0124	77.1466	72.6146	86.1782	77.285		83.6529	76.5459
			-4.69897	0.953704	0.999882	1.07049	85.6885	73.8798	88.0796	83.0986	72.5846	68.472	74.665	66.4631	59.1601	67.5672	65.7085	53.732	71.9222	58.2965	49.6917
			-5.39794	-0.565997	0.254169	0.431923	46.152	42.3002	52.0108	45.3616	37.6461	40.9723	39.2281	32.597	34.2069	32.465	29.5122	34.6275	28.0644	25.8175	25.8496
			-6.09691	-0.485554	0.0834614	0.172187	22.9801	21.697	30.974	26.1958	19.9227	25.0564	21.5113	18.3879	21.873	18.7398	17.9243	17.1104	16.0818	14.1109	15.026
			-6.79588	0.0302642	0.0525645	0.294189	17.8173	15.7135	25.7363	20.2464	16.0544	23.1094	16.1813	14.2007	21.4182	15.4985	14.1964	15.0377	14.2475	12.4241	14.0432
			-7.49485	-4.3777e-08	1.92351e-08	1.04468e-06	17.3576	14.3426	24.4649	19.3927	16.2998	21.0379	16.7516	14.1337	21.7946	13.9485	13.5723	16.1275	12.5107	11.4343	13.8041
			basal	0.518884	0.521885	0.445196	13.3609	13.5474	23.9901	23.8378	15.3081	21.2311	31.2341	14.5643	20.8673	13.4751	12.8356	13.9875	11.6713	11.3065	12.4754
Supplementary Figure 3d
			log [DCA] (M)	mock			MRGPRX4			ratio MRGPRX4:RAMP1 1:0.25			ratio MRGPRX4:RAMP1 1:0.5			ratio MRGPRX4:RAMP1 1:1			ratio MRGPRX4:RAMP1 1:2
			-4	1.18162	0.955075	1.62713	100	100	100	103.156	97.3687	91.7893	103.251	99.8847	93.5027	105.767	98.6188	82.1538	107.401	93.9743	76.3883
			-4.69897	4.25111e-10	0.261225	0.181113	66.848	57.1868	75.4734	63.1907	63.6062	80.6774	62.695	63.363	74.9812	61.5246	54.1159	58.3968	59.4037	55.529	63.5013
			-5.39794	0.363129	0.268034	0.302255	36.139	30.3386	46.8225	34.9483	27.1512	51.8425	38.5836	28.6087	45.2307	34.6496	31.8563	40.6172	29.6992	22.8325	35.2537
			-6.09691	0.366908	0.134336	0.487682	26.2593	23.4514	33.1858	29.1539	26.5492	27.3992	26.5387	22.886	31.667	30.0862	24.1282	25.6296	22.0149	18.0188	22.2726
			-6.79588	0.405803	0.182025	4.7004e-07	23.7239	21.3567	30.9234	23.8537	22.7569	30.2948	22.5236	21.2074	29.8868	22.7544	20.8135	21.7037	15.7632	15.9829	18.9103
			-7.49485	0.372895	1.473e-06	0.0153503	21.3614	19.4869	27.2792	22.4603	24.5677	28.4779	22.5761	21.4008	27.2219	18.1769	19.1131	23.0472	15.9603	14.3651	24.6359
			basal	0.549415	0.702918	0.306335	22.6467	21.9127	29.4906	22.089	33.1928	25.219	25.3403	29.3045	30.2818	21.5871	20.9311	23.7046	17.9938	15.8605	18.4074
Supplementary Figure 3e
			log [DCA] (M)	mock			MRGPRX4			ratio MRGPRX4:RAMP2 1:0.25			ratio MRGPRX4:RAMP2 1:0.5			ratio MRGPRX4:RAMP2 1:1			ratio MRGPRX4:RAMP2 1:2
			-4	1.18162	0.955075	1.62713	100	100	100	103.226	95.2932	74.4856	95.7435	73.8817	61.4594	56.6451	47.658	39.4988	20.6061	20.2858	16.0052
			-4.69897	4.25111e-10	0.261225	0.181113	66.848	57.1868	75.4734	63.378	60.3391	59.526	51.9018	48.8119	43.5874	34.9807	31.9385	31.1477	10.3123	11.4878	9.79884
			-5.39794	0.363129	0.268034	0.302255	36.139	30.3386	46.8225	34.8271	30.9235	39.0017	28.9303	29.48	24.2292	17.6754	15.5826	18.9707	5.85917	4.79078	6.16241
			-6.09691	0.366908	0.134336	0.487682	26.2593	23.4514	33.1858	24.6062	21.1577	28.1908	21.9206	17.5314	19.1824	13.7896	13.5918	13.7767	10.1011	6.15074	4.46692
			-6.79588	0.405803	0.182025	4.7004e-07	23.7239	21.3567	30.9234	23.5255	20.6689	28.1864	21.4786	16.3003	17.9654	13.1456	11.6268	10.4168	6.2961	5.49206	5.03842
			-7.49485	0.372895	1.473e-06	0.0153503	21.3614	19.4869	27.2792	22.7717	20.0458	29.3945	18.5154	17.6429	19.8523	13.1859	11.5926	12.0743	5.62449	5.95518	3.4554
			basal	0.549415	0.702918	0.306335	22.6467	21.9127	29.4906	16.8946	18.6706	24.4698	13.743	17.5223	14.4272	10.2518	9.83533	8.16292	4.50973	6.80579	4.23804
Supplementary Figure 3f
			log [DCA] (M)	mock			MRGPRX4			ratio MRGPRX4:RAMP3 1:0.25			ratio MRGPRX4:RAMP3 1:0.5			ratio MRGPRX4:RAMP3 1:1			ratio MRGPRX4:RAMP3 1:2
			-4	1.18162	0.955075	1.62713	100	100	100	99.1988	91.0501	92.6884	90.3755	89.3018	71.8053	97.8917	81.9635	92.5069	97.833	81.4032	46.6104
			-4.69897	4.25111e-10	0.261225	0.181113	66.848	57.1868	75.4734	56.4453	61.9089	69.4873	53.8109	61.8844	50.7895	49.2218	50.9587	64.8388	48.0601	45.1103	34.4843
			-5.39794	0.363129	0.268034	0.302255	36.139	30.3386	46.8225	36.8782	35.9352	48.4275	33.5774	31.6029	31.4574	28.348	27.9125	46.8625	23.0985	24.7202	18.8426
			-6.09691	0.366908	0.134336	0.487682	26.2593	23.4514	33.1858	26.3463	29.2329	35.7247	21.9574	18.8976	25.6513	19.4667	17.3635	34.0856	18.4259	14.148	13.6946
			-6.79588	0.405803	0.182025	4.7004e-07	23.7239	21.3567	30.9234	21.5809	21.7541	34.1258	21.1601	20.2415	22.6173	19.585	17.3266	33.6797	16.7581	15.89	13.5773
			-7.49485	0.372895	1.473e-06	0.0153503	21.3614	19.4869	27.2792	22.57	22.5544	31.4858	21.6952	20.2085	24.6961	18.8906	18.6232	32.1528	15.3242	15.7382	14.7942
			basal	0.549415	0.702918	0.306335	22.6467	21.9127	29.4906	19.9288	34.5686	27.8914	20.494	28.7613	20.2603	17.7674	23.9835	29.5177	13.1191	15.3017	13.2283

## Sheet: Figure S4
Supplementary Figure 4a
		log [Nateglinide] (M)	pcDNA+Ng			HA-MRGX4-1D4+Ng			SP-Flag-MRGX4-1D4+Ng			SP-Flag-MRGX4-GFP10-1D4+Ng				log [Nateglinide] (M)	SP-FLAG-Nluc-HT7-MRGX4_Tet-GFP10-1D4+Ng			SP-FLAG-Nluc-HT7-MRGX4_Tet-GFP10-1D4 no dox+Ng
		-4	6.86801	0.869683	4.30089	84.6324	81.552	83.6202	85.5869	99.3577	90.7901	100	100	100		-4.09691	49.1258	50.7716	53.7873
		-4.69897	3.98727	0.388997	1.69912	63.4458	71.4189	62.4618	66.9265	83.0667	68.6541	74.0131	81.9562	74.6812		-4.79588	39.105	47.513	42.0337	10.5181	9.83591	10.4491
		-5.39794	0.470025	0.543614	0.45625	30.7937	34.1012	34.3253	28.2561	31.1467	34.48	34.7129	38.7817	35.4094		-5.49485	24.2093	23.5323	23.4932	7.88179	7.57305	7.94854
		-6.09691	0.922841	1.15881	0.353213	17.7199	18.0339	19.9037	11.8156	14.7496	13.1213	13.3807	15.3576	16.0977		-6.19382	9.75515	12.1626	12.9397	7.82944	7.65205	7.51599
		-6.79588	0.320495	0.687038	-0.48965	12.3675	15.3353	14.0745	7.74288	9.14553	9.47925	8.45899	8.66005	9.49763		-6.89279	9.30986	10.6126	10.2512	7.61511	8.11484	7.95287
		-7.49485	0.167521	-0.86487	-0.17547	12.4915	14.2615	16.0131	7.64835	7.71146	8.21877	8.06979	9.92886	8.16821		-7.59176	9.53909	8.03873	10.0922	8.15426	8.42719	8.74662
		basal	4.74e-07	5.12e-08	1.35e-06	11.3796	13.9356	14.3313	6.39807	8.16559	7.51499	6.85862	9.72181	7.79163		basal	9.12408	7.66031	9.15003	7.81554	8.33341	7.70807
Supplementary Figure 4b
		log [DCA] (M)	pcDNA+DCA			HA-MRGX4-1D4+DCA			SP-Flag-MRGX4-1D4+DCA			SP-Flag-MRGX4-GFP10-1D4+DCA				log [DCA] (M)	SP-FLAG-Nluc-HT7-MRGX4_Tet-GFP10-1D4+DCA			SP-FLAG-Nluc-HT7-MRGX4_Tet-GFP10-1D4 no dox+DCA
		-4	0.722815	-0.125576	-0.14381	53.8979	58.1095	47.3107	68.6268	66.4742	65.9147	66.0581	68.4519	65.3389		-4.09691	38.2658	41.457	40.0931	9.12707	9.63767	9.70042
		-4.69897	1.12576	-0.484103	0.576369	34.3344	33.2327	34.6328	30.127	33.8796	34.8687	33.1766	36.0479	38.0394		-4.79588	22.248	23.5519	24.4487	7.50989	7.50257	8.17412
		-5.39794	0.87098	0.276247	-0.33752	19.4127	18.3003	18.9895	14.3992	13.1143	15.9394	15.4503	16.3138	18.0272		-5.49485	13.0115	12.8144	13.3904	9.25472	9.45717	8.36462
		-6.09691	0.746899	1.34274	-0.41985	12.4167	13.2757	15.4467	8.22398	9.66377	9.89616	8.34386	10.072	10.3886		-6.19382	10.234	11.7164	10.0407	7.69741	8.68588	8.09134
		-6.79588	-0.41654	0.504214	-0.50886	11.1248	13.3916	13.9578	7.09863	7.69479	8.52202	7.34417	8.9869	9.02455		-6.89279	9.26094	9.82909	11.4364	7.76976	8.74878	8.32451
		-7.49485	0.668146	1.86211	0.683419	11.4208	12.579	14.4894	6.31467	7.55478	6.83966	7.17449	7.93339	9.52698		-7.59176	9.6379	10.7139	10.5391	7.5508	8.70468	9.2498
			1.71102	2.98791	1.84377	10.8321	12.5487	14.0649	6.62926	8.09382	7.80616	7.51678	10.1023	6.4128		basal	11.4304	13.7274	11.9908	10.6349	11.8738	12.2188
Supplementary Figure 4c
		log [Nateglinide] (M)	pcDNA+Ng			HA-MRGX4-1D4+Ng			pcDNA+DCA			HA-MRGX4-1D4+DCA
		-4	6.86801	0.869683	4.30089	84.6324	81.552	83.6202	0.722815	-0.125576	-0.14381	53.8979	58.1095	47.3107
		-4.69897	3.98727	0.388997	1.69912	63.4458	71.4189	62.4618	1.12576	-0.484103	0.576369	34.3344	33.2327	34.6328
		-5.39794	0.470025	0.543614	0.45625	30.7937	34.1012	34.3253	0.87098	0.276247	-0.33752	19.4127	18.3003	18.9895
		-6.09691	0.922841	1.15881	0.353213	17.7199	18.0339	19.9037	0.746899	1.34274	-0.41985	12.4167	13.2757	15.4467
		-6.79588	0.320495	0.687038	-0.48965	12.3675	15.3353	14.0745	-0.41654	0.504214	-0.50886	11.1248	13.3916	13.9578
		-7.49485	0.167521	-0.86487	-0.17547	12.4915	14.2615	16.0131	0.668146	1.86211	0.683419	11.4208	12.579	14.4894
		basal	4.74e-07	5.12e-08	1.35e-06	11.3796	13.9356	14.3313	1.71102	2.98791	1.84377	10.8321	12.5487	14.0649
Supplementary Figure 4d
		log [Nateglinide] (M)	pcDNA+Ng			SP-Flag-MRGX4-1D4+Ng			pcDNA+DCA			SP-Flag-MRGX4-1D4+DCA
		-4	6.86801	0.869683	4.30089	85.5869	99.3577	90.7901	0.722815	-0.125576	-0.14381	68.6268	66.4742	65.9147
		-4.69897	3.98727	0.388997	1.69912	66.9265	83.0667	68.6541	1.12576	-0.484103	0.576369	30.127	33.8796	34.8687
		-5.39794	0.470025	0.543614	0.45625	28.2561	31.1467	34.48	0.87098	0.276247	-0.33752	14.3992	13.1143	15.9394
		-6.09691	0.922841	1.15881	0.353213	11.8156	14.7496	13.1213	0.746899	1.34274	-0.41985	8.22398	9.66377	9.89616
		-6.79588	0.320495	0.687038	-0.48965	7.74288	9.14553	9.47925	-0.41654	0.504214	-0.50886	7.09863	7.69479	8.52202
		-7.49485	0.167521	-0.86487	-0.17547	7.64835	7.71146	8.21877	0.668146	1.86211	0.683419	6.31467	7.55478	6.83966
		basal	4.74e-07	5.12e-08	1.35e-06	6.39807	8.16559	7.51499	1.71102	2.98791	1.84377	6.62926	8.09382	7.80616
Supplementary Figure 4e
		log [Nateglinide] (M)	pcDNA+Ng			SP-Flag-MRGX4-GFP10-1D4+Ng			pcDNA+DCA			SP-Flag-MRGX4-GFP10-1D4+DCA
		-4	6.86801	0.869683	4.30089	100	100	100	0.722815	-0.125576	-0.14381	66.0581	68.4519	65.3389
		-4.69897	3.98727	0.388997	1.69912	74.0131	81.9562	74.6812	1.12576	-0.484103	0.576369	33.1766	36.0479	38.0394
		-5.39794	0.470025	0.543614	0.45625	34.7129	38.7817	35.4094	0.87098	0.276247	-0.33752	15.4503	16.3138	18.0272
		-6.09691	0.922841	1.15881	0.353213	13.3807	15.3576	16.0977	0.746899	1.34274	-0.41985	8.34386	10.072	10.3886
		-6.79588	0.320495	0.687038	-0.48965	8.45899	8.66005	9.49763	-0.41654	0.504214	-0.50886	7.34417	8.9869	9.02455
		-7.49485	0.167521	-0.86487	-0.17547	8.06979	9.92886	8.16821	0.668146	1.86211	0.683419	7.17449	7.93339	9.52698
		basal	4.74e-07	5.12e-08	1.35e-06	6.85862	9.72181	7.79163	1.71102	2.98791	1.84377	7.51678	10.1023	6.4128
Supplementary Figure 4f
		log [Nateglinide] (M)	SP-flag-Nluc-HT7-MRGX4_Tet-GFP10-1D4+DCA			SP-flag-Nluc-HT7-MRGX4_Tet-GFP10-1D4 no dox+DCA			SP-flag-Nluc-HT7-MRGX4_Tet-GFP10-1D4+Ng			SP-flag-Nluc-HT7-MRGX4_Tet-GFP10-1D4 no dox+Ng
		-4.09691	38.2658	41.457	40.0931	9.12707	9.63767	9.70042	49.1258	50.7716	53.7873
		-4.79588	22.248	23.5519	24.4487	7.50989	7.50257	8.17412	39.105	47.513	42.0337	10.5181	9.83591	10.4491
		-5.49485	13.0115	12.8144	13.3904	9.25472	9.45717	8.36462	24.2093	23.5323	23.4932	7.88179	7.57305	7.94854
		-6.19382	10.234	11.7164	10.0407	7.69741	8.68588	8.09134	9.75515	12.1626	12.9397	7.82944	7.65205	7.51599
		-6.89279	9.26094	9.82909	11.4364	7.76976	8.74878	8.32451	9.30986	10.6126	10.2512	7.61511	8.11484	7.95287
		-7.59176	9.6379	10.7139	10.5391	7.5508	8.70468	9.2498	9.53909	8.03873	10.0922	8.15426	8.42719	8.74662
		basal	11.4304	13.7274	11.9908	10.6349	11.8738	12.2188	9.12408	7.66031	9.15003	7.81554	8.33341	7.70807
Supplementary Figure 4g
		log [agonist] (M)		HA-CALCRL-GFP10-1D4			HA-CALCRL-GFP10-1D4+HA-RAMP1-OLLAS+AM			HA-CALCRL-GFP10-1D4+HA-RAMP1-OLLAS+CGRP			HA-CALCRL-GFP10-1D4+FLAG-RAMP1-OLLAS+AM			HA-CALCRL-GFP10-1D4+FLAG-RAMP1-OLLAS+CGRP			mock+AM			mock+CGRP
		-6.52288	10.692	7.69097	10.8335	100	100	100		108.368	100	85.4523	78.8409	88.5108				3.36162	0.200008	0.430716	4.69423	0.473733	0.212667
		-7																0.815808	-0.82333	0.737023	1.74063	-1.85307	1.41624
		-7.22185	8.47559	6.03067	18.8905	78.2818	72.4756					63.6807	58.3026	68.8094	90.179	77.2744		0.455616	0.0996869	0.387646	2.58736	1.58854	-0.64751
		-7.92082	6.86407	2.60765	12.6313	38.4923	36.0048	33.1367				36.4994	28.71	33.3774	92.9634	86.0342		0.257114	-0.93857	1.31829	1.95763	1.247	-0.52796
		-8																0.192009	0.654241	0.759764		-0.43022	1.38421
		-8.61979	5.56334	3.3379	9.17117	15.2937	14.6251	13.4674	112.408	94.7911	82.7412	10.8136	8.05024	11.4832	72.4943	66.8142		0.689948	0.221176	1.6562	1.66885	8.75321	-0.46808
		-9																-0.0947819	-2.65109	-0.03758	1.94394	-2.23067	0.881317
		-9.31876	6.25147	2.23529	12.9402	10.7409	8.76946	5.31002	71.3754	74.137		2.81701	0.088575	-0.20099	44.4642	43.2114		0.056675	-0.31206	1.18016	2.51899	0.958223	4.41021
		-10.0177	5.14372	3.17224	11.0668	10.2324	8.63703	7.47387	29.9878	36.4795	29.8409	1.35557	-1.06007	-3.38268	16.4655	11.743		-0.05668	0.31206	-1.18016	1.70051	1.0552	-3.76603
		-10																-0.234574	0.216366	0.083741	0.939324	0.582333	0.681395
		-10.5229									-0.33839
		-11																-0.309374	-0.71683	0.600561	0.961971	-0.09478	0.669152
		-11.5229									-0.92049												0.293291
		-12																		3.21e-06	0.375615	-0.287	0.874244
		basal	6.12484	3.05184	12.5649	10.067	8.60142	2.08787	9.4341	3.80828	-1.06411	0.964105	-1.41251	8.2215	0.603493	-1.65933		2.00519	1.86751	2.11428	2.59861	0.237584	0.221148
Supplementary Figure 4h
		log [AM] (M)		HA-CALCRL-GFP10-1D4			HA-CALCRL-GFP10-1D4+HA-RAMP2-OLLAS+AM			HA-CALCRL-GFP10-1D4+FLAG-RAMP2-OLLAS+AM			mock+AM
		-6
		-6.52288	10.692	7.69097	10.8335	73.0081	75.9092			75.568		3.36162	0.200008	0.430716
		-7										0.815808	-0.82333	0.737023
		-7.22185	8.47559	6.03067	18.8905	77.193			86.0691			0.455616	0.0996869	0.387646
		-7.92082	6.86407	2.60765	12.6313	65.7977	65.1903		83.461	61.3499		0.257114	-0.93857	1.31829
		-8										0.192009	0.654241	0.759764
		-8.61979	5.56334	3.3379	9.17117	32.2336	25.4791		50.5799	24.7688		0.689948	0.221176	1.6562
		-9										-0.0947819	-2.65109	-0.03758
		-9.31876	6.25147	2.23529	12.9402	11.5107			24.5815			0.056675	-0.31206	1.18016
		-10.0177	5.14372	3.17224	11.0668	3.80049	5.47523		4.0111	5.17133		-0.05668	0.31206	-1.18016
		-10										-0.234574	0.216366	0.083741
		-10.5229					3.24723			2.31282
		-11										-0.309374	-0.71683	0.600561
		-11.5229					3.74562			2.26772
		basal	6.12484	3.05184	12.5649	1.09887	2.8573		4.06307	4.42249		2.00519	1.86751	2.11428
Supplementary Figure 4i
		log [AM] (M)		HA-CALCRL-GFP10-1D4			HA-CALCRL-GFP10-1D4+HA-RAMP3-OLLAS+AM			HA-CALCRL-GFP10-1D4+FLAG-RAMP3-OLLAS+AM			mock+AM
		-6				95.4774	99.3645	96.6385	79.5235	78.7475	77.4542
		-6.52288	10.692	7.69097	10.8335							3.36162	0.200008	0.430716
		-7				100	100	100	84.1395	82.8282	84.2015	0.815808	-0.82333	0.737023
		-7.22185	8.47559	6.03067	18.8905							0.455616	0.0996869	0.387646
		-7.92082	6.86407	2.60765	12.6313							0.257114	-0.93857	1.31829
		-8				101.217	102.934	100.445	85.2181	88.1911	85.2346	0.192009	0.654241	0.759764
		-8.61979	5.56334	3.3379	9.17117							0.689948	0.221176	1.6562
		-9				57.6585	56.9858	60.564	42.3275	41.835	46.7011	-0.0947819	-2.65109	-0.03758
		-9.31876	6.25147	2.23529	12.9402							0.056675	-0.31206	1.18016
		-10.0177	5.14372	3.17224	11.0668							-0.05668	0.31206	-1.18016
		-10				17.2483	21.7537	19.5406	14.8639	13.4446	16.396	-0.234574	0.216366	0.083741
		-11				14.0806	13.2338		12.0891	11.9283	14.2767	-0.309374	-0.71683	0.600561
		basal	6.12484	3.05184	12.5649	6.48811	7.43487	10.5013	12.5513	10.9006	14.4238	2.00519	1.86751	2.11428
Supplementary Figure 4j
		log [agonist] (M)	HA-CALCRL-1D4					HA-CALCRL-1D4+HA-RAMP1-OLLAS+AM					HA-CALCRL-1D4+HA-RAMP1-OLLAS+CGRP					HA-CALCRL-1D4+FLAG-RAMP1-OLLAS+AM					HA-CALCRL-1D4+FLAG-RAMP1-OLLAS+CGRP					mock+AM					mock+CGRP
		-6.52288	3.68637	10.9059	10.8335	11.3961	13.0282	100	100	100	100	100				110.278	101.79	104.718	89.7657	88.5108	124.049	87.8681				97.3073	95.9906	3.51008	-6.07816	0.430716	1.00003	2.36172	0.340625	-6.16698	0.212667	-3.15516
		-7.22185	9.08463	21.9006	18.8905	10.2261	12.1667	83.3722	90.3307	57.5392								85.3079	75.0894	68.8094	82.8788	63.0188						0.931276	-0.32589	0.387646	0.25666	0.068898	0.497577	0.363463	-0.64751	-3.70808
		-7.52288									41.8548	55.4461				99.4656	104.593									94.5894	91.8395				0.075387	0.022481
		-7.92082	9.25483	11.4347	12.6313	10.3688	13.3132	47.8198	25.9685	33.1367								52.1688	43.6199	33.3774	29.0336	28.5227						1.05157	1.6479	1.31829			1.22273	0.456262	-0.52796	-3.5587
		-8.52288									14.8632	22.9721				79.9483	83.0275									94.5894	91.8395
		-8.61979	7.5257	13.3044	9.17117			18.3	15.5643	13.4674								15.3687	12.3326	11.4832	10.8163	14.5778						3.74441	-0.24816	1.6562			3.76845	0.176866	-0.46808
		-9.31876	8.61337	10.0247	12.9402	9.0296	10.6058	9.21084	9.34361	5.31002	10.164	14.4694																-1.432	-0.58418	1.18016			-2.09616	-0.78728	4.41021	-3.83596
		-9.52288														30.2751	51.7989									42.8519	52.3125				-0.5515	-1.33153
		-10.0177	6.20129	14.0562	11.0668	9.79418	14.1599	10.8909	7.50414	7.47387	10.3908	15.536						-0.32066	-3.56183	-3.38268	8.86922	11.6331						1.432	0.584179	-1.18016	0	1.39e-16	-0.45683	-0.01561	-3.76603	-2.86301
		-10.5229														11.1413	15.8886									11.9951	18.1786
		basal	7.54729	14.3348	12.5649	9.57011	10.2849	7.71503	6.01708	2.08787	10.5007	13.2631				11.3726	9.13472	-2.50295	-3.1931	8.2215	10.0665	10.2614				9.45368	12.8814	4.65164	2.01021	2.11428	1.77548	1.88973	2.36461	1.71936	0.237584	-3.78463
Supplementary Figure 4k
		log [AM] (M)	HA-CALCRL-1D4					HA-CALCRL-1D4+HA-RAMP2-OLLAS+AM					HA-CALCRL-1D4+FLAG-RAMP2-OLLAS+AM					mock+AM
		-6.52288	3.68637	10.9059	10.8335	11.3961	13.0282	77.748	72.6027	73.0081				84.1369	100.578			3.51008	-6.07816	0.430716	1.00003	2.36172
		-7.22185	9.08463	21.9006	18.8905	10.2261	12.1667	70.8811	65.747	77.193			87.406	87.3801	86.0691			0.931276	-0.32589	0.387646	0.25666	0.068898
		-7.52288																			0.075387	0.022481
		-7.92082	9.25483	11.4347	12.6313	10.3688	13.3132	69.133	55.1258	65.7977			91.5612	84.0911	83.461			1.05157	1.6479	1.31829
		-8.61979	7.5257	13.3044	9.17117			37.9641	31.2178	32.2336			51.2475	50.9479	50.5799			3.74441	-0.24816	1.6562
		-9.31876	8.61337	10.0247	12.9402	9.0296	10.6058	11.0574	10.6388	11.5107			21.4278	18.8541	24.5815			-1.432	-0.58418	1.18016
		-9.52288																			-0.5515	-1.33153
		-10.0177	6.20129	14.0562	11.0668	9.79418	14.1599	2.35426	3.04736	3.80049			4.65375	4.48806	4.0111			1.432	0.584179	-1.18016	0	1.39e-16
		basal	7.54729	14.3348	12.5649	9.57011	10.2849	2.0833	-1.41842	1.09887			-1.84644	-1.37511	4.06307			4.65164	2.01021	2.11428	1.77548	1.88973
Supplementary Figure 4l
		log [AM] (M)	HA-CALCRL-1D4						HA-CALCRL-1D4+HA-RAMP3-OLLAS+AM			HA-CALCRL-1D4+FLAG-RAMP3-OLLAS+AM		mock+AM
		-6.52288	3.68637	10.9059	10.8335	11.3961	13.0282	104.4			118.71	80.1654		3.51008	-6.07816	0.430716	1.00003	2.36172
		-7.22185	9.08463	21.9006	18.8905	10.2261	12.1667							0.931276	-0.32589	0.387646	0.25666	0.068898
		-7.52288						100.958	122.724		113.041	73.5186					0.075387	0.022481
		-7.92082	9.25483	11.4347	12.6313	10.3688	13.3132							1.05157	1.6479	1.31829
		-8.52288						87.7228	99.0666		90.1593	59.6079
		-8.61979	7.5257	13.3044	9.17117									3.74441	-0.24816	1.6562
		-9.31876	8.61337	10.0247	12.9402	9.0296	10.6058							-1.432	-0.58418	1.18016
		-9.52288						50.0132	61.3254		48.5362	29.6927					-0.5515	-1.33153
		-10.0177	6.20129	14.0562	11.0668	9.79418	14.1599							1.432	0.584179	-1.18016	0	1.39e-16
		-10.5229						17.4103	14.747		13.7015	11.5616
		-11.5229						8.89506	8.52187		8.69163	8.8659
		basal	7.54729	14.3348	12.5649	9.57011	10.2849		9.72554		8.09386	8.84284		4.65164	2.01021	2.11428	1.77548	1.88973

[truncated: 2 more sheets: Figure S5, uncropped Immunoblots]
